# Supplementary material for: EXCAVATOR: detecting copy number variants from whole-exome sequencing data
Source: Genome Biol. 2013 Oct 30;14(10):R120. doi: 10.1186/gb-2013-14-10-r120 (PMC4053953; doi:10.1186/gb-2013-14-10-r120)
Supplement: Additional file 6: Table S5 — List of the seven ISCA deletions that had a 87% to 100% overlap with the large deletion that we found in our ID samples. [file gb-2013-14-10-r120-S6.xls]

## Sheet: Worksheet - Tabella 1
ISCA ID	Location	Size(kb)	Phenotypes	Inheritance	Interpretation	Percentage of overlap with chr2:96780257-97833468
nssv576293	chr2:96545350-97695409	1150.06	Autism	Not reported	Pathogenic	0.87
nssv579949	chr2:96545350-98013866	1468.52	Developmental delay	Maternal	Pathogenic	1
nssv1415255	chr2:96731059-98206206	1475.15	Developmental delay	Not reported	Likely pathogenic	1
nssv585238	chr2:96739308-97728447	989	Developmental delay	Not reported	Pathogenic	0.9
nssv1494851	chr2:96739308-98129607	1390.3	Developmental delay	Not reported	Pathogenic	1
nssv582390	chr2:96766560-97820572	1054.01	Intellectual disability	De novo	Uncertain	0.99
nssv579950	chr2:96766560-98013866	1247.31	Abnormality of the aortic valve	Not reported	Pathogenic	1
